# Supplementary material for: Comparative Proteomic and Transcriptomic Analysis of the Impact of Androgen Stimulation and Darolutamide Inhibition
Source: Cancers (Basel). 2022 Dec 20;15(1):2. doi: 10.3390/cancers15010002 (PMC9817687; doi:10.3390/cancers15010002)
Supplement: Supplementary file 1 [file cancers-15-00002-s001.zip]

Archive with 1 entries (1 files):
- cancers-2043510-supplementary.pdf
